# Supplementary material for: Diversity of the Alongshan Virus in Ixodes Ticks Collected in the Russian Federation in 2023
Source: Microorganisms. 2025 Nov 10;13(11):2564. doi: 10.3390/microorganisms13112564 (PMC12654158; doi:10.3390/microorganisms13112564)
Supplement: Supplementary file 1 [file microorganisms-13-02564-s001.zip]

Archive with 1 entries (1 files):
- microorganisms-3900497-supplementary.pdf
